# Supplementary material for: Development of a Novel CD26-Targeted Chimeric Antigen Receptor T-Cell Therapy for CD26-Expressing T-Cell Malignancies
Source: Cells. 2023 Aug 14;12(16):2059. doi: 10.3390/cells12162059 (PMC10453178; doi:10.3390/cells12162059)
Supplement: Supplementary file 1 [file cells-12-02059-s001.zip]

Archive with 2 entries (2 files):
- Supplementary information 01.pptx
- __MACOSX/._Supplementary information 01.pptx
